# Supplementary material for: DXA-Derived Indices in the Characterisation of Sarcopenia
Source: Nutrients. 2021 Dec 31;14(1):186. doi: 10.3390/nu14010186 (PMC8747660; doi:10.3390/nu14010186)
Supplement: Supplementary file 1 [file nutrients-14-00186-s001.zip]

Archive with 1 entries (1 files):
- nutrients-1519231-supplementary.pdf
